# Supplementary material for: Effects of extraction methods for a new source of biostimulant from Sargassum horneri on the growth of economically important red algae, Neopyropia yezoensis
Source: Sci Rep. 2022 Jul 13;12:11878. doi: 10.1038/s41598-022-16197-0 (PMC9279319; doi:10.1038/s41598-022-16197-0)
Supplement: Supplementary file 1 — Supplementary Information. [file 41598_2022_16197_MOESM1_ESM.xlsx]

## Sheet: Sheet1
		Initial weight (g)		Final weight (g)		10℃		20℃		Total protein (mg/g)		SOD (Units/mg protein)		CAT (Units/mg protein)		CAT (Units/mg protein)		APX (Units/mg protein)		ROS (Units/mg protein)		H2O2 (nmol/g FW)		LPX (µmol MDA/mg protein)		Total phenol (mg GAE/g FW)		Chl a (mg/g FW)		Phycocyanin (mg/g FW)		Phycoerythrine (mg/g FW)
		10℃	20℃	10℃	20℃	SGR	AVERAGE	SGR	AVERAGE	10℃	20℃	10℃	20℃	10℃	20℃	10℃	20℃	10℃	20℃	10℃	20℃	10℃	20℃	10℃	20℃	10℃	20℃	10℃	20℃	10℃	20℃	10℃	20℃
Control	1	0.5099	0.5091	1.3644	0.5047	6.5617	6.38204	-0.0578685	1.2886	0.904628	0.5732	8.40991	11.1573	9.88252	2.98325	40.541	13.2098	0.928559	17.097	530.605	593.161	99.216	14.6106	23.4872	7.59316	7.28895	7.11009	0.168663	0.0768204	0.0745161	0.0144375	0.125205	0.0491984
	2	0.5074	0.5003	1.3424	0.6055	6.4861		1.27231		1.27527	0.838013	7.93163	12.369	7.03378	4.86866	42.7273	24.364	1.50198	11.0261	533.219	739.845	139.342	28.2321	9.14922	10.3316	4.91638	5.29972	0.443687	0.0747214	0.031322	0.0243158	0.0221932	0.0172289
	3	0.4989	0.5058	1.3158	0.7172	6.4653		2.32809		0.731867	0.903669	9.40744	11.7632	10.6987	6.44041	54.9567	0	0.878243	4.64772	437.238	796.752	109.584	39.6167	10.7892	10.0988	7.53851	6.20491	0.432144	0.0757709	0.0690345	0.0193766	0.116281	0.0332137
	4	0.5009	0.5093	1.2348	0.6486	6.01505		1.61186		0.97059	0.771627	8.58299	12.0661	9.20499	4.76411	46.075	12.5246	1.10293	10.9236	500.354	709.919	116.047	27.4865	27.4968	9.34119	6.58128	5.75232	0.348165	0.0752461
SEE	1	0.5021	0.4992	1.2517	0.6925	6.08972	5.59228	2.18201	1.63637	0.826263	0.72144	8.3327	2.07053	6.49914	5.24542	21.8829	8.00921	13.555	31.4002	629.34	627.039	72.8957	31.2544	12.2344	12.3589	5.52232	5.1003	0.317078	0.0746123	0.0594386	0.0321791	0.109205	0.0699507
	2	0.5074	0.5013	1.2319	0.6449	5.91342		1.67927		1.11878	0.677362	10.8265	0.294974	7.05234	3.80889	45.6257	2.90539	13.765	33.0695	625.683	561	110.264	30.5868	17.9457	10.2256	5.54661	5.50459	0.384985	0.0309534	0.0672	0.0275	0.138305	0.0565982
	3	0.5015	0.5066	1.0499	0.6332	4.92564		1.4871		1.29068	0.720403	1.54763	0	6.62439	5.49692	41.4547	6.48803	14.5349	25.2636	418.383	527.482	37.6675	41.6726	13.3799	14.8117	7.83584	5.87004	0.266738	0.0901353	0.0448	0.0298396	0.0967382	0.0632745
	4	0.502	0.5089	1.1353	0.609	5.44035		1.19711		1.07858	0.766553	6.90229	0.788502	6.72529	6.57488	36.3211	5.80088	13.9517	19.3594	557.802	547.907	73.6091	34.5046	14.52	16.7894	6.30159	5.1673	0.322934	0.0652337
SBE	1	0.501	0.5038	1.475	0.8646	7.19871	6.778	3.60058	3.56719	0.998297	0.867283	23.6412	2.40118	8.20545	6.5408	37.0492	11.9188	10.9868	29.6759	392.384	605.63	0	12.3971	20.0919	6.7452	6.67058	5.54891	0.394881	0.12272	0.220733	0.0651538	0.425198	0.11491
	2	0.5014	0.508	1.3423	0.809	6.5649		3.10212		0.866498	0.996008	20.8263	5.24845	8.55901	6.3647	45.0022	15.4586	17.3822	22.5993	422.667	553.452	21.9906	33.2551	15.2065	4.13491	7.83444	5.80105	0.466749	0.166445	0.131185	0.0378246	0.288469	0.0734719
	3	0.5038	0.5021	1.3499	0.953	6.57071		4.2721		0.962315	1.10465	14.795	2.80859	10.1006	5.0602	38.9228	10.6204	13.6754	17.1485	548.848	502.004	13.2749	30.9322	15.4166	4.82978	6.37152	4.88569	0.330837	0.104296	0.163059	0.0514892	0.291582	0.0941908
	4	0.5011	0.5075	1.385	0.8318	6.77766		3.29397		1.16608	0.989312	19.7542	3.48607	7.48664	5.81182	40.3247	12.6659	13.4468	23.1412	454.633	706.109	11.7552	25.5281	26.4085	5.23663	6.95885	5.30587	0.397489	0.125492
SSE	1	0.5048	0.5005	1.3093	0.7356	6.3539	5.59205	2.56719	2.53012	1.08496	0.738636	12.3784	9.26369	8.18466	5.84862	60.8789	5.32874	4.1292	25.7772	737.357	324.923	0	45.0508	12.7681	10.2643	4.67934	3.79147	0.352366	0.0476209	0.2035	0.0212414	0.36093	0.0523172
	2	0.507	0.5067	1.1116	0.7625	5.23363		2.72456		1.22422	0.649351	10.519	6.2832	7.96427	6.1908	47.9253	4.7355	10.0636	28.4592	326.739	431.2	24.6316	45.0931	16.1324	11.8919	4.13611	3.63787	0.637145	0.0580149	0.143379	0.028875	0.295091	0.0828094
	3	0.5007	0.4996	1.0905	0.7092	5.18923		2.33553		0.760316	0.686147	10.1734	5.14103	11.2059	5.37785	70.0485	4.84007	2.94614	27.7491	578.707	378.927	59.253	14.0663	29.1148	9.07152	8.20994	5.79996	0.519038	0.0735859	0.134129	0.0250582	0.251918	0.0675633
	4	0.4997	0.5062	1.156	0.735767	5.59142		2.49321		1.02316	0.691378	11.0236	6.89597	9.11827	7.6571	59.6176	6.90225	5.71297	20.2741	547.601	470.649	63.8526	34.7368	19.3384	10.4092	5.67513	4.40976	0.50285	0.0597405
SWE	1	0.5082	0.5091	1.1815	0.8923	5.62443	6.00563	3.74105	3.01924	0.671697	0.745033	0.759271	0	9.28991	6.68427	49.442	20.6367	19.1753	16.5362	952.811	1020.09	27.7492	1.8675	20.1359	11.1812	4.76598	3.86605	0.300328	0.120253	0.0641667	0.0296154	0.104351	0.0465635
	2	0.5044	0.5025	1.3238	0.8663	6.43261		3.6309		0.907026	0.65696	2.34282	0	8.43416	5.8451	71.7366	14.63	11.1132	27.7034	617.402	913.297	95.2317	0	23.8379	7.27931	5.96529	3.19181	0.171484	0.111964	0.0807869	0.0228148	0.133561	0.0377185
	3	0.5025	0.5054	1.3274	0.9962	6.47588		4.52399		0.809353	0.820769	4.51596	0	10.2304	5.92128	56.3821	14.3865	13.4923	18.0806	420.089	1291.47	23.3536	66.7881	29.0276	9.23719	7.33945	3.69427	0.167393	0.0739826	0.0540351	0.0262151	0.0980842	0.042141
	4	0.5005	0.5014	1.1403	0.5152	5.48959		0.181007		0.796025	0.740921	2.53935	2.27835	9.31815	6.15022	59.1869	16.5511	14.5936	20.7734	663.434	1074.95	48.7782	22.8852	24.3338	9.23258	6.02357	3.58404	0.298838	0.102066	0.0741481		0.115657
